# Supplementary material for: Identification and characterization of miRNAome and target genes in Pseudostellaria heterophylla
Source: PLoS One. 2022 Oct 5;17(10):e0275566. doi: 10.1371/journal.pone.0275566 (PMC9534447; doi:10.1371/journal.pone.0275566)
Supplement: S1 Table — (XLS) [file pone.0275566.s001.xls]

## Sheet: known_miR_norm
	Conserved miRNAs and their expression
	Expression of conserved miRNA after homogenization
miRNA_name	B_1	B_2	B_3	L_1	L_2	L_3	S_1	S_2	S_3	X_1	X_2	X_3	TPM of each miRNA
miR1426	0	0	0	0.53	1	0	0	0	0	0	0	0	1.53
miR1439	0	0	0	0	1	0	0	0	0	0	0	0	1
miR156a	517.83	347.23	282.13	889.33	941.31	731.89	208.57	272.46	276.66	453.13	609.73	514.98	6045.25
miR156a-3p	15.06	10	5.25	29.08	71.64	65.59	35.22	52.52	43.12	2.39	3.44	3.65	336.96
miR156a-5p	634.58	461.54	368.74	1291.17	1334.35	1038.96	265.8	360	367.2	540.4	750.11	625.46	8038.31
miR156b-3p	20.71	10	21	0	1.99	1.49	2.2	0	2.87	8.37	7.75	7.3	83.68
miR156c-3p	11.3	31.44	5.25	0	4.98	0	10.46	42.68	8.62	3.59	12.92	0.91	132.15
miR156e	13.18	35.72	32.81	11.1	17.91	32.79	92.45	142.25	139.41	13.15	26.7	45.65	603.12
miR156h	0	0	0	0	1	0	0	0	0	0	0	0	1
miR156i-3p	1.88	1.43	0	0	0	0	0	0	0.72	0	0	0	4.03
miR156j	0	1.43	0	0	0	0	0	0	0	0	0	0.91	2.34
miR156k	0	0	0	1.06	1	0	0	1.09	1.44	0	0	0	4.59
miR156l-5p	365.31	272.92	230.96	171.31	169.16	111.8	13.21	10.94	22.28	392.15	543.42	451.97	2755.43
miR159a	113001	91515.5	66627.1	639161	617570	400257	106150	143752	105801	56184	58603.1	50627.5	2.44925e+06
miR159b-5p	7.53	5.72	3.94	3.7	6.97	0	0.55	4.38	2.16	0	3.44	0	38.39
miR159c	523.48	410.1	337.25	1072.81	1099.52	1337.08	642.77	813.02	628.77	456.71	459.02	465.67	8246.2
miR159d	3.77	4.29	0	14.8	11.94	35.77	4.4	4.38	6.47	2.39	5.17	12.78	106.16
miR159e	0	0	0	0	0	0	0.55	0	0	0	0	0	0.55
miR160a-3p	3.77	1.43	1.31	0	0	0	0	0	0	0	0	0	6.51
miR160b-3p	26.36	5.72	11.81	12.16	33.83	4.47	7.15	9.85	8.62	1.2	1.72	1.83	124.72
miR160c-3p	26.36	12.86	23.62	1.06	6.97	2.98	3.3	3.28	2.16	0	0	9.13	91.72
miR160d	5.65	0	1.31	2.11	2.99	2.98	1.65	5.47	1.44	0	0	0	23.6
miR160d-5p	418.03	402.96	258.51	214.67	308.46	316.01	270.21	367.66	326.24	32.28	38.75	42	2995.78
miR160f-5p	0	7.14	2.62	1.06	0	0	0	0	0	0	0	0	10.82
miR160g	0	5.72	2.62	0.53	0	0	0	0	0	0	0	0	8.87
miR160h	0	7.14	2.62	1.06	0	0	0	0	0	0	0	0	10.82
miR164b	615.75	470.12	467.16	19.03	47.76	47.7	173.35	108.33	99.17	644.42	935.27	863.77	4491.83
miR164c	33.89	24.29	13.12	0	12.94	1.49	11.56	5.47	8.62	29.89	38.75	30.13	210.15
miR164e	1.88	4.29	0	0	1	0	1.1	1.09	0	1.2	2.58	1.83	14.97
miR164f	169.47	141.46	101.04	0	0	0	8.81	7.66	2.87	5.98	8.61	9.13	455.03
miR165a-3p	1.88	2.86	6.56	5.82	1.99	10.43	4.95	8.75	10.06	0	0	0	53.3
miR165a-5p	0	0	0	0.53	0	0	0	0	0	0	0	0	0.53
miR166a-3p	12618.2	10284	9866.85	10198.8	12089.7	11932.4	10086.8	7042.5	10377.9	157.82	231.66	163.44	95050
miR166b-5p	796.52	635.87	644.32	165.49	228.86	201.23	365.41	295.44	331.27	47.82	71.48	58.44	3842.15
miR166d	0	1.43	3.94	1.06	1	1.49	1.1	1.09	0.72	0	0	0	11.83
miR166e-3p	1.88	0	1.31	1.59	1	1.49	1.1	4.38	0	0	0	0	12.75
miR166e-5p	3.77	1.43	3.94	0	0	0	2.75	6.57	3.59	0	0	0	22.05
miR166g-5p	779.58	713.03	825.41	530.85	871.65	564.94	471.62	420.19	398.1	45.43	79.23	61.18	5761.21
miR166i-3p	54.61	61.44	13.12	4.23	7.96	8.94	104.56	91.92	86.95	0	0.86	0	434.59
miR166k	152.53	108.6	115.48	115.26	139.31	111.8	118.32	86.44	113.54	7.17	3.44	0	1071.89
miR166k-3p	7.53	11.43	3.94	6.34	8.96	4.47	1.65	2.19	2.16	0	2.58	0	51.25
miR166k-5p	0	0	0	0	0	0	0	1.09	0	0	0	0	1.09
miR166n	112.98	105.74	45.93	26.44	39.8	26.83	135.93	121.46	113.54	1.2	3.44	2.74	736.03
miR166p	1.88	0	0	0	0	0	0	1.09	0	0	0	0	2.97
miR167	0	0	0	0	0	1.49	0	0	0	0	0	0	1.49
miR167d	124.28	158.61	110.23	882.99	887.57	1080.7	276.26	198.06	229.23	55	77.51	53.87	4134.31
miR167g-3p	0	1.43	1.31	181.36	344.28	278.75	23.66	42.68	20.84	0	0	0	894.31
miR167h-5p	143.11	185.76	114.17	1144.71	1204	1344.53	361.01	260.43	301.81	60.97	78.37	53.87	5252.74
miR168a	380.37	352.94	286.07	770.9	839.81	767.67	299.92	269.18	322.65	405.3	416.82	362.49	5474.12
miR168a-3p	3.77	1.43	1.31	1.06	3.98	0	2.75	2.19	4.31	5.98	1.72	4.57	33.07
miR168b	0	0	0	0	2.99	0	0	0	0	0	0	0	2.99
miR168b-5p	414.27	378.67	301.82	813.2	880.61	795.99	315.88	296.54	343.49	422.04	446.96	401.75	5811.22
miR169a	15.06	21.43	11.81	0	1.99	0	3.3	0	2.87	68.15	33.59	69.39	227.59
miR169a-3p	796.52	665.88	459.29	1.59	2.99	1.49	9.91	9.85	22.99	1123.85	980.05	1160.52	5234.93
miR169aa	0	0	0	0	0	0	0	0	1.44	0	0	0	1.44
miR169ab	1.88	0	0	0	0	0	1.1	0	0	0	0	0	2.98
miR169b-3p	0	0	0	0	0	0	1.65	0	0	0	0	0	1.65
miR169d	0	0	0	0	2.99	0	1.65	0	2.16	0	0	0	6.8
miR169d-5p	3.77	0	2.62	0	1.99	0	4.95	0	6.47	7.17	2.58	0	29.55
miR169f	0	0	1.31	0	0	0	1.1	0	0	0	0	0	2.41
miR169i	1.88	0	0	0.53	1	0	0.55	0	0	1.2	0	0.91	6.07
miR169j	114.87	102.88	56.43	3.7	1.99	2.98	5.5	13.13	5.75	15.54	24.11	13.7	360.58
miR169w	3.77	1.43	3.94	0	1	0	1.65	0	0.72	0	0	0	12.51
miR169x	1.88	0	0	0	0	0	0	0	0	0	0	0	1.88
miR169y	99.8	97.17	45.93	2.11	0	2.98	2.75	5.47	2.87	11.96	20.67	9.13	300.84
miR170-3p	0	0	0	0	1	0	0	0	0	0	0	0	1
miR171a	0	5.72	2.62	0	0	0	0	0	0	1.2	0.86	0.91	11.31
miR171c-3p	237.26	285.78	209.96	286.05	305.48	409.92	187.11	226.51	200.49	5.98	12.92	8.22	2375.68
miR171c-5p	5.65	4.29	1.31	5.82	18.91	10.43	2.2	2.19	1.44	0	0	0	52.24
miR171d	103.57	100.02	35.43	1.06	3.98	1.49	25.86	30.64	39.52	51.41	39.62	53.87	486.47
miR171e-3p	237.26	287.21	211.27	364.83	370.15	542.58	237.74	263.71	252.94	5.98	12.92	8.22	2794.81
miR172a	0	0	2.62	1.06	1	0	2.2	0	0	0	1.72	1.83	10.43
miR172b	1120.4	985.96	931.7	8958.9	8201.1	7693.06	4186.82	3973.17	2553.16	1461	979.19	1004.39	42048.9
miR172c	3796.2	3202.22	2662.57	2930.25	2860.73	2104.75	3514.33	3260.82	2293.75	7703.13	6518.44	6670.05	47517.2
miR172d-5p	1.88	0	1.31	0	0	0	0.55	1.09	0	0	0.86	0.91	6.6
miR172e-5p	5.65	0	1.31	42.83	69.65	8.94	62.19	61.28	67.55	4.78	3.44	2.74	330.36
miR172h-5p	5.65	0	1.31	43.89	69.65	8.94	62.74	61.28	68.98	4.78	3.44	2.74	333.4
miR1862b	0	0	0	0	0	0	0	1.09	0	0	0	0	1.09
miR1866-5p	0	0	0	0	0	0	0	0	1.44	0	0	0	1.44
miR1871	0	0	0	0	0	1.49	0.55	0	0	1.2	0.86	0	4.1
miR1873	1.88	0	0	0	0	0	0	0	0.72	0	0	0	2.6
miR2098-3p	0	0	0	0	0	1.49	0	0	0	0	0	0	1.49
miR2111f	5.65	17.15	3.94	28.55	43.78	59.62	4.95	4.38	10.06	1.2	6.03	1.83	187.14
miR2873a	0	0	0	0	0	0	0	0	0	2.39	0	0	2.39
miR319a	186825	190603	158469	1627.98	1707.48	1512.97	99750.6	84704.8	82538.9	391264	428148	377816	2.00497e+06
miR319a-3p.2-3p	276.81	198.62	262.45	1.59	1.99	0	117.77	102.86	109.94	587.03	496.91	470.24	2626.21
miR319b-5p	502.77	307.22	387.12	0	0	1.49	158.49	226.51	197.61	595.4	633.84	661.98	3672.43
miR319d-5p	502.77	307.22	387.12	0	1	1.49	159.04	229.79	199.05	598.99	634.71	661.98	3683.16
miR319i	26.36	30.01	27.56	1.59	1	0	18.71	17.51	12.93	50.21	49.95	52.96	288.79
miR3627b	1.88	0	0	0	0	0	0	0	0	0	0	0	1.88
miR390-3p	3.77	2.86	0	0	0	0	0.55	0	0	0	0	0	7.18
miR390b	5956.03	6017.2	2686.19	19.56	14.93	10.43	488.68	450.83	424.69	1692.94	4398.16	672.94	22832.6
miR390b-3p	5.65	2.86	0	0.53	0	0	12.11	3.28	5.75	0	0	0	30.18
miR390d-3p	5.65	8.57	3.94	0	0	0	1.1	0	0	0	0.86	2.74	22.86
miR391-5p	1.88	0	0	0	0	0	0	0	0	0	0	0	1.88
miR393a-5p	329.53	268.64	286.07	173.95	315.43	465.07	775.4	674.05	878.12	46.63	43.06	33.78	4289.73
miR394a-5p	546.08	497.27	367.43	26.97	42.79	67.08	551.42	579.94	667.57	5353.81	6340.17	7505.51	22546
miR394b-3p	0	0	0	0	0	0	0	0	0	1.2	0	0	1.2
miR395	0	0	1.31	1.06	1	0	0	0	0	0	0	0	3.37
miR395a	5.65	0	0	3.17	0	4.47	0.55	0	0	0	2.58	0	16.42
miR395b	0	0	0	0	0	0	1.1	0	0	0	0	0	1.1
miR395c	77.2	48.58	55.11	204.62	124.38	129.68	17.61	22.98	6.47	17.93	28.42	42	774.98
miR395h	28.25	7.14	9.19	11.63	8.96	16.4	4.4	5.47	3.59	8.37	8.61	7.3	119.31
miR395k	267.39	185.76	170.59	455.77	313.44	268.31	85.3	98.48	53.89	145.86	249.75	182.62	2477.16
miR395o	0	0	0	0	0	0	1.1	0	0	0	0	0	1.1
miR395t	3.77	0	0	0.53	0	0	0	0	0	0	0.86	0	5.16
miR395u	5.65	0	1.31	0	0	0	0	0	0	0	5.17	0	12.13
miR396a-3p	805.94	573	549.83	1012	1324.4	867.54	315.33	518.67	353.55	396.93	430.6	262.97	7410.76
miR396a-5p	665304	688444	749752	327276	344962	562692	768772	742220	786530	528454	486757	544313	7.19548e+06
miR396b-3p	0	0	0	6.87	3.98	4.47	0	0	0	0	0	0	15.32
miR396c-3p	3.77	1.43	0	2.64	0	4.47	0.55	2.19	0.72	2.39	0	0	18.16
miR396f-5p	0	0	0	0	0	0	0	0	0	1.2	0	0	1.2
miR396g-5p	3.77	5.72	1.31	0	1.99	1.49	3.3	4.38	7.19	0	3.44	0.91	33.5
miR397b	1.88	1.43	1.31	216.78	92.54	150.55	70.44	59.09	12.22	0	0	1.83	608.07
miR398a-3p	0	0	2.62	19.03	20.9	25.34	21.46	27.36	1.44	0	0	0	118.15
miR398b	0	0	0	1.06	0	0	0	0	0	0	0	0	1.06
miR399a	50.84	52.87	32.81	103.1	114.43	22.36	36.87	62.37	6.47	8.37	12.92	2.74	506.15
miR399b	15.06	41.44	3.94	14.8	35.82	0	0.55	13.13	0.72	0	11.2	0.91	137.57
miR399e	82.85	117.17	27.56	49.7	60.7	7.45	11.56	53.62	2.16	19.13	60.28	12.78	504.96
miR399h	45.19	37.15	23.62	84.07	88.56	20.87	30.82	54.71	7.19	4.78	7.75	3.65	408.36
miR399j	5.65	1.43	1.31	1.06	0	0	0	0	0	1.2	0.86	0	11.51
miR399k	13.18	21.43	1.31	6.34	16.92	0	0	3.28	0	0	3.44	0	65.9
miR399n	101.68	127.17	31.49	40.18	79.6	2.98	20.36	42.68	7.19	34.67	75.79	16.44	580.23
miR399p	161.94	150.04	51.18	118.97	166.17	19.38	47.88	93.01	14.37	38.26	86.98	16.44	964.62
miR403b	508.42	514.41	545.9	399.2	322.39	623.08	189.86	203.53	199.05	261.83	271.28	356.1	4395.05
miR408a	0	0	0	0	0	0	0.55	0	0	0	0	0	0.55
miR414	0	0	0	0	0	0	0	0	0	1.2	0	0	1.2
miR477d-5p	0	0	0	0	1	0	0	0	0	0	0	0	1
miR5072	205.25	120.03	143.04	127.43	252.74	336.88	91.35	431.13	167.43	173.36	200.66	413.62	2662.92
miR5077	18.83	15.72	19.68	23.26	43.78	32.79	11.56	73.31	15.09	38.26	46.5	36.52	375.3
miR5083	0	0	0	0	0	0	0	1.09	0	0	0	0	1.09
miR5161	1.88	0	0	0	0	0	1.1	0	0	0	0	0	2.98
miR5162	0	0	0	0	0	0	0	1.09	0	0	0	0	1.09
miR5205b	0	0	0	0	0	1.49	0	0	0	0	0	0	1.49
miR5225a	0	0	1.31	0.53	0	0	1.1	0	0	0	0	0	2.94
miR5225b	0	0	1.31	0.53	0	0	1.1	0	0	0	0	0	2.94
miR5272c	0	0	0	0	0	0	0	1.09	0	0	0	0	1.09
miR5281e	0	0	0	0.53	0	1.49	0	0	0	0	0	0	2.02
miR5288	0	0	0	0	0	0	0	0	0.72	0	0	0	0.72
miR5298d	0	0	0	0	0	2.98	0	0	0	0	0	0	2.98
miR535c	0	0	0	0.53	0	1.49	0	1.09	0.72	0	0	0	3.83
miR5523	5.65	0	0	0.53	0	0	1.1	0	0	1.2	0	10.04	18.52
miR5532	0	0	0	0	0	0	0	0	0	0	2.58	0	2.58
miR5658	0	0	0	0	2.99	0	0	0	0	0	0	0	2.99
miR5817	0	0	0	0	0	0	0	0	0	0	0.86	0	0.86
miR5831	0	0	0	0	0	0	0.55	0	0	0	0	0	0.55
miR6462e	0	0	0	0	1	0	0	0	0	0	0	0	1
miR6470	94.15	67.16	43.3	13.22	24.88	8.94	44.03	41.58	16.53	121.95	117.98	72.13	665.85
miR6478	1.88	4.29	5.25	6.87	11.94	7.45	4.4	6.57	2.16	2.39	5.17	4.57	62.94
miR7828	1.88	0	0	0	0	0	0	1.09	0	0	0	0	2.97
miR812v	0	0	0	0	0	0	0	0	0	0	0.86	0	0.86
miR8175	525.37	338.66	454.04	344.74	605.98	933.13	392.93	1943.36	736.56	784.3	676.9	1423.49	9159.46
miR827	1.88	0	0	0	0	0	0	0	0	0	0	0	1.88
miR828b-5p	0	0	0	0	0	0	4.95	0	1.44	0	0	0	6.39
miR829-3p.1	3.77	0	0	0	0	0	0	0	0	0	3.44	0	7.21
miR835-5p	0	0	0	0	0	0	1.1	0	0	0	0	0	1.1
miR845a	0	0	0	0	0	0	0	0	0	0	0.86	0.91	1.77
miR846-3p	0	0	1.31	0	0	0	0	0	0	0	0	0	1.31
miR894	2459.24	1414.64	2057.62	1785.54	2955.26	4515.07	1216.75	6557.75	3030.3	3284.26	2454.43	5052.07	36782.9
