# Supplementary material for: Identification and characterization of miRNAome and target genes in Pseudostellaria heterophylla
Source: PLoS One. 2022 Oct 5;17(10):e0275566. doi: 10.1371/journal.pone.0275566 (PMC9534447; doi:10.1371/journal.pone.0275566)
Supplement: S6 Table — (XLS) [file pone.0275566.s006.xls]

## Sheet: GO analysis
GO analysis of predicted target genes of miRNAs in P. heterophylla.
Gene number	GO ID	Term Type	Description	Ratio_in_study	Ratio_in_pop	Pvalue_uncorrected	Pvalue_corrected
107	GO:0004672	MF	protein kinase activity	107/1707	1791/50768	1.48067e-08	9.15093e-06
121	GO:0016773	MF	phosphotransferase activity, alcohol group as acceptor	121/1707	2229/50768	2.75794e-07	0.000131619
54	GO:0004674	MF	protein serine/threonine kinase activity	54/1707	779/50768	9.59664e-07	0.00037075
136	GO:0016301	MF	kinase activity	136/1707	2842/50768	4.41258e-05	0.00954646
7	GO:0006004	BP	fucose metabolic process	7/1707	43/50768	0.000535268	0.0711906
40	GO:0005509	MF	calcium ion binding	40/1707	673/50768	0.000737399	0.0912735
162	GO:0016772	MF	transferase activity, transferring phosphorus-containing groups	162/1707	3770/50768	0.00138383	0.14302
7	GO:0000145	CC	exocyst	7/1707	51/50768	0.00152335	0.15289
4	GO:0009787	BP	regulation of abscisic acid-activated signaling pathway	4/1707	17/50768	0.00213385	0.196726
4	GO:1901419	BP	regulation of response to alcohol	4/1707	19/50768	0.00329398	0.261019
9	GO:0009733	BP	response to auxin	9/1707	90/50768	0.00330601	0.261019
2	GO:0090378	BP	seed trichome elongation	2/1707	3/50768	0.00331381	0.261019
5	GO:0050664	MF	oxidoreductase activity, acting on NAD(P)H, oxygen as acceptor	5/1707	31/50768	0.0035028	0.27065
8	GO:0010393	BP	galacturonan metabolic process	8/1707	76/50768	0.00400125	0.29511
8	GO:0045488	BP	pectin metabolic process	8/1707	76/50768	0.00400125	0.29511
9	GO:0009521	CC	photosystem	9/1707	93/50768	0.00411931	0.299731
7	GO:0045490	BP	pectin catabolic process	7/1707	61/50768	0.00429657	0.311233
5	GO:0009738	BP	abscisic acid-activated signaling pathway	5/1707	35/50768	0.00599172	0.396823
7	GO:0009522	CC	photosystem I	7/1707	65/50768	0.00610927	0.402964
4	GO:0004629	MF	phospholipase C activity	4/1707	24/50768	0.00790392	0.482139
3	GO:0009788	BP	negative regulation of abscisic acid-activated signaling pathway	3/1707	13/50768	0.00842752	0.504594
3	GO:1901420	BP	negative regulation of response to alcohol	3/1707	14/50768	0.0104606	0.579617
2	GO:0071369	BP	cellular response to ethylene stimulus	2/1707	5/50768	0.010559	0.579617
2	GO:0008568	MF	microtubule-severing ATPase activity	2/1707	5/50768	0.010559	0.579617
5	GO:0005544	MF	calcium-dependent phospholipid binding	5/1707	41/50768	0.0117268	0.618571
3	GO:0008131	MF	primary amine oxidase activity	3/1707	15/50768	0.012753	0.654841
5	GO:0030599	MF	pectinesterase activity	5/1707	42/50768	0.0129515	0.660853
5	GO:0045330	MF	aspartyl esterase activity	5/1707	42/50768	0.0129515	0.660853
7	GO:0009523	CC	photosystem II	7/1707	76/50768	0.013991	0.707222
5	GO:0004471	MF	malate dehydrogenase (decarboxylating) (NAD+) activity	5/1707	43/50768	0.0142597	0.716342
2	GO:0071731	BP	response to nitric oxide	2/1707	6/50768	0.0154869	0.750121
2	GO:0071732	BP	cellular response to nitric oxide	2/1707	6/50768	0.0154869	0.750121
2	GO:0005356	MF	hydrogen:glucose symporter activity	2/1707	6/50768	0.0154869	0.750121
2	GO:0005358	MF	high-affinity hydrogen:glucose symporter activity	2/1707	6/50768	0.0154869	0.750121
2	GO:0009679	MF	hexose:proton symporter activity	2/1707	6/50768	0.0154869	0.750121
5	GO:0004491	MF	methylmalonate-semialdehyde dehydrogenase (acylating) activity	5/1707	44/50768	0.0156537	0.753702
5	GO:0004470	MF	malic enzyme activity	5/1707	44/50768	0.0156537	0.753702
6	GO:0016168	MF	chlorophyll binding	6/1707	61/50768	0.016489	0.773823
6	GO:0042545	BP	cell wall modification	6/1707	62/50768	0.0177515	0.818285
3	GO:0009269	BP	response to desiccation	3/1707	17/50768	0.0181325	0.831289
7	GO:0018298	BP	protein-chromophore linkage	7/1707	80/50768	0.0181361	0.831289
2	GO:1902170	BP	cellular response to reactive nitrogen species	2/1707	7/50768	0.0212018	0.928555
2	GO:0070531	CC	BRCA1-A complex	2/1707	7/50768	0.0212018	0.928555
2	GO:0001653	MF	peptide receptor activity	2/1707	7/50768	0.0212018	0.928555
5	GO:0009765	BP	photosynthesis, light harvesting	5/1707	49/50768	0.0239822	0.995232
2	GO:0048236	BP	plant-type spore development	2/1707	8/50768	0.0276452	1
2	GO:0010091	BP	trichome branching	2/1707	8/50768	0.0276452	1
10	GO:0009414	BP	response to water deprivation	10/1707	139/50768	0.0279006	1
10	GO:0009415	BP	response to water	10/1707	146/50768	0.0328746	1
1	GO:0090286	BP	cytoskeletal anchoring at nuclear membrane	1/1707	1/50768	0.0336235	1
1	GO:0045654	BP	positive regulation of megakaryocyte differentiation	1/1707	1/50768	0.0336235	1
1	GO:0048530	BP	fruit morphogenesis	1/1707	1/50768	0.0336235	1
1	GO:0021817	BP	nucleokinesis involved in cell motility in cerebral cortex radial glia guided migration	1/1707	1/50768	0.0336235	1
1	GO:0097437	BP	maintenance of dormancy	1/1707	1/50768	0.0336235	1
1	GO:0048629	BP	trichome patterning	1/1707	1/50768	0.0336235	1
1	GO:2000039	BP	regulation of trichome morphogenesis	1/1707	1/50768	0.0336235	1
1	GO:0080092	BP	regulation of pollen tube growth	1/1707	1/50768	0.0336235	1
1	GO:0080051	BP	cutin transport	1/1707	1/50768	0.0336235	1
1	GO:0097120	BP	receptor localization to synapse	1/1707	1/50768	0.0336235	1
1	GO:0010222	BP	stem vascular tissue pattern formation	1/1707	1/50768	0.0336235	1
1	GO:0010482	BP	regulation of epidermal cell division	1/1707	1/50768	0.0336235	1
1	GO:0090292	BP	nuclear matrix anchoring at nuclear membrane	1/1707	1/50768	0.0336235	1
1	GO:2000636	BP	positive regulation of primary miRNA processing	1/1707	1/50768	0.0336235	1
1	GO:2000634	BP	regulation of primary miRNA processing	1/1707	1/50768	0.0336235	1
1	GO:1901727	BP	positive regulation of histone deacetylase activity	1/1707	1/50768	0.0336235	1
1	GO:1901725	BP	regulation of histone deacetylase activity	1/1707	1/50768	0.0336235	1
1	GO:0006314	BP	intron homing	1/1707	1/50768	0.0336235	1
1	GO:0090045	BP	positive regulation of deacetylase activity	1/1707	1/50768	0.0336235	1
1	GO:1901534	BP	positive regulation of hematopoietic progenitor cell differentiation	1/1707	1/50768	0.0336235	1
1	GO:0036360	BP	sorocarp stalk morphogenesis	1/1707	1/50768	0.0336235	1
1	GO:0036344	BP	platelet morphogenesis	1/1707	1/50768	0.0336235	1
1	GO:0043578	BP	nuclear matrix organization	1/1707	1/50768	0.0336235	1
1	GO:0046937	BP	phytochelatin metabolic process	1/1707	1/50768	0.0336235	1
1	GO:0046938	BP	phytochelatin biosynthetic process	1/1707	1/50768	0.0336235	1
1	GO:0010231	BP	maintenance of seed dormancy	1/1707	1/50768	0.0336235	1
1	GO:0009856	BP	pollination	1/1707	1/50768	0.0336235	1
1	GO:0080020	BP	regulation of coenzyme A biosynthetic process	1/1707	1/50768	0.0336235	1
1	GO:0032960	BP	regulation of inositol trisphosphate biosynthetic process	1/1707	1/50768	0.0336235	1
1	GO:0031129	BP	inductive cell-cell signaling	1/1707	1/50768	0.0336235	1
1	GO:0031128	BP	developmental induction	1/1707	1/50768	0.0336235	1
1	GO:0060712	BP	spongiotrophoblast layer development	1/1707	1/50768	0.0336235	1
1	GO:0010162	BP	seed dormancy process	1/1707	1/50768	0.0336235	1
2	GO:0019284	BP	L-methionine biosynthetic process from S-adenosylmethionine	2/1707	9/50768	0.0347617	1
2	GO:0070536	BP	protein K63-linked deubiquitination	2/1707	9/50768	0.0347617	1
27	GO:0006952	BP	defense response	27/1707	538/50768	0.0398815	1
20	GO:0001101	BP	response to acid chemical	20/1707	371/50768	0.040905	1
4	GO:0009723	BP	response to ethylene	4/1707	39/50768	0.0412418	1
2	GO:0035246	BP	peptidyl-arginine N-methylation	2/1707	10/50768	0.0424989	1
2	GO:0018216	BP	peptidyl-arginine methylation	2/1707	10/50768	0.0424989	1
2	GO:0055078	BP	sodium ion homeostasis	2/1707	10/50768	0.0424989	1
2	GO:0017006	BP	protein-tetrapyrrole linkage	2/1707	10/50768	0.0424989	1
1	GO:0033063	CC	Rad51B-Rad51C-Rad51D-XRCC2 complex	1/1707	1/50768	0.0336235	1
1	GO:0034993	CC	LINC complex	1/1707	1/50768	0.0336235	1
1	GO:0032783	CC	ELL-EAF complex	1/1707	1/50768	0.0336235	1
1	GO:0090636	CC	outer dense plaque of desmosome	1/1707	1/50768	0.0336235	1
1	GO:0090637	CC	inner dense plaque of desmosome	1/1707	1/50768	0.0336235	1
1	GO:0030486	CC	smooth muscle dense body	1/1707	1/50768	0.0336235	1
1	GO:0048226	CC	Casparian strip	1/1707	1/50768	0.0336235	1
2	GO:0070552	CC	BRISC complex	2/1707	10/50768	0.0424989	1
2	GO:0042644	CC	chloroplast nucleoid	2/1707	10/50768	0.0424989	1
3	GO:0004683	MF	calmodulin-dependent protein kinase activity	3/1707	20/50768	0.0282182	1
7	GO:0048038	MF	quinone binding	7/1707	90/50768	0.0321074	1
1	GO:0034480	MF	phosphatidylcholine phospholipase C activity	1/1707	1/50768	0.0336235	1
1	GO:0008935	MF	1,4-dihydroxy-2-naphthoyl-CoA synthase activity	1/1707	1/50768	0.0336235	1
1	GO:0070883	MF	pre-miRNA binding	1/1707	1/50768	0.0336235	1
1	GO:0046922	MF	peptide-O-fucosyltransferase activity	1/1707	1/50768	0.0336235	1
1	GO:0019140	MF	inositol 3-kinase activity	1/1707	1/50768	0.0336235	1
1	GO:0033853	MF	aspartate-prephenate aminotransferase activity	1/1707	1/50768	0.0336235	1
1	GO:0004417	MF	hydroxyethylthiazole kinase activity	1/1707	1/50768	0.0336235	1
1	GO:0008928	MF	mannose-1-phosphate guanylyltransferase (GDP) activity	1/1707	1/50768	0.0336235	1
1	GO:0045543	MF	gibberellin 2-beta-dioxygenase activity	1/1707	1/50768	0.0336235	1
1	GO:0047036	MF	codeinone reductase (NADPH) activity	1/1707	1/50768	0.0336235	1
1	GO:0047837	MF	D-xylose 1-dehydrogenase (NADP+) activity	1/1707	1/50768	0.0336235	1
1	GO:0009017	MF	succinylglutamate desuccinylase activity	1/1707	1/50768	0.0336235	1
2	GO:0008430	MF	selenium binding	2/1707	9/50768	0.0347617	1
3	GO:0004435	MF	phosphatidylinositol phospholipase C activity	3/1707	22/50768	0.0362827	1
4	GO:0016641	MF	oxidoreductase activity, acting on the CH-NH2 group of donors, oxygen as acceptor	4/1707	38/50768	0.0379881	1
81	GO:0016788	MF	hydrolase activity, acting on ester bonds	81/1707	1925/50768	0.0390259	1
133	GO:0003677	MF	DNA binding	133/1707	3338/50768	0.0416252	1
2	GO:0016174	MF	NAD(P)H oxidase activity	2/1707	10/50768	0.0424989	1
3	GO:0003950	MF	NAD+ ADP-ribosyltransferase activity	3/1707	24/50768	0.0453971	1
9	GO:0000976	MF	transcription regulatory region sequence-specific DNA binding	9/1707	135/50768	0.0489065	1
