# Supplementary material for: Identification and characterization of miRNAome and target genes in Pseudostellaria heterophylla
Source: PLoS One. 2022 Oct 5;17(10):e0275566. doi: 10.1371/journal.pone.0275566 (PMC9534447; doi:10.1371/journal.pone.0275566)
Supplement: S7 Table — (XLS) [file pone.0275566.s007.xls]

## Sheet: KEGG analysis
KEGG analysis of predicted target genes of miRNAs
Gene number	Pathway id	Description	Database	Ratio_in_study	Ratio_in_pop	Pvalue_uncorrected	Pvalue_corrected	First Category	Second Category
39	map04626	Plant-pathogen interaction	KEGG PATHWAY	39/1482	415/37704	5.72603e-07	6.87124e-05	Organismal Systems	Environmental adaptation
31	map04016	MAPK signaling pathway - plant	KEGG PATHWAY	31/1482	344/37704	1.82158e-05	0.000728631	Environmental Information Processing	Signal transduction
33	map04075	Plant hormone signal transduction	KEGG PATHWAY	33/1482	375/37704	1.6194e-05	0.000971641	Environmental Information Processing	Signal transduction
35	map04120	Ubiquitin mediated proteolysis	KEGG PATHWAY	35/1482	438/37704	6.74114e-05	0.00202234	Genetic Information Processing	Folding, sorting and degradation
17	map04070	Phosphatidylinositol signaling system	KEGG PATHWAY	17/1482	176/37704	0.000610581	0.0146539	Environmental Information Processing	Signal transduction
26	map00940	Phenylpropanoid biosynthesis	KEGG PATHWAY	26/1482	357/37704	0.00207381	0.0311072	Metabolism	Biosynthesis of other secondary metabolites
18	map00562	Inositol phosphate metabolism	KEGG PATHWAY	18/1482	213/37704	0.00199674	0.0342299	Metabolism	Carbohydrate metabolism
4	map00904	Diterpenoid biosynthesis	KEGG PATHWAY	4/1482	14/37704	0.00173401	0.0346802	Metabolism	Metabolism of terpenoids and polyketides
6	map00945	Stilbenoid, diarylheptanoid and gingerol biosynthesis	KEGG PATHWAY	6/1482	51/37704	0.0145356	0.193808	Metabolism	Biosynthesis of other secondary metabolites
17	map00410	beta-Alanine metabolism	KEGG PATHWAY	17/1482	244/37704	0.0167907	0.201489	Metabolism	Metabolism of other amino acids
6	map00906	Carotenoid biosynthesis	KEGG PATHWAY	6/1482	56/37704	0.0222418	0.222418	Metabolism	Metabolism of terpenoids and polyketides
6	map00196	Photosynthesis - antenna proteins	KEGG PATHWAY	6/1482	55/37704	0.0205195	0.22385	Metabolism	Energy metabolism
7	map00565	Ether lipid metabolism	KEGG PATHWAY	7/1482	84/37704	0.0473204	0.436804	Metabolism	Lipid metabolism
24	map03015	mRNA surveillance pathway	KEGG PATHWAY	24/1482	441/37704	0.0694003	0.520502	Genetic Information Processing	Translation
6	map00511	Other glycan degradation	KEGG PATHWAY	6/1482	75/37704	0.0745484	0.526224	Metabolism	Glycan biosynthesis and metabolism
7	map00960	Tropane, piperidine and pyridine alkaloid biosynthesis	KEGG PATHWAY	7/1482	95/37704	0.0804894	0.536596	Metabolism	Biosynthesis of other secondary metabolites
6	map00941	Flavonoid biosynthesis	KEGG PATHWAY	6/1482	72/37704	0.0636908	0.545921	Metabolism	Biosynthesis of other secondary metabolites
18	map00564	Glycerophospholipid metabolism	KEGG PATHWAY	18/1482	322/37704	0.086475	0.546158	Metabolism	Lipid metabolism
5	map00780	Biotin metabolism	KEGG PATHWAY	5/1482	61/37704	0.0913576	0.548145	Metabolism	Metabolism of cofactors and vitamins
5	map00514	Other types of O-glycan biosynthesis	KEGG PATHWAY	5/1482	56/37704	0.0685546	0.548437	Metabolism	Glycan biosynthesis and metabolism
11	map00592	alpha-Linolenic acid metabolism	KEGG PATHWAY	11/1482	179/37704	0.0962827	0.550187	Metabolism	Lipid metabolism
8	map04933	AGE-RAGE signaling pathway in diabetic complications	KEGG PATHWAY	8/1482	125/37704	0.119873	0.625422	Human Diseases	Endocrine and metabolic diseases
8	map03022	Basal transcription factors	KEGG PATHWAY	8/1482	128/37704	0.132081	0.633991	Genetic Information Processing	Transcription
3	map00440	Phosphonate and phosphinate metabolism	KEGG PATHWAY	3/1482	32/37704	0.129787	0.648936	Metabolism	Metabolism of other amino acids
4	map00591	Linoleic acid metabolism	KEGG PATHWAY	4/1482	48/37704	0.119065	0.649443	Metabolism	Lipid metabolism
7	map04130	SNARE interactions in vesicular transport	KEGG PATHWAY	7/1482	116/37704	0.17253	0.796293	Genetic Information Processing	Folding, sorting and degradation
11	map00061	Fatty acid biosynthesis	KEGG PATHWAY	11/1482	204/37704	0.181399	0.806218	Metabolism	Lipid metabolism
7	map00950	Isoquinoline alkaloid biosynthesis	KEGG PATHWAY	7/1482	124/37704	0.216091	0.894168	Metabolism	Biosynthesis of other secondary metabolites
9	map00053	Ascorbate and aldarate metabolism	KEGG PATHWAY	9/1482	167/37704	0.212187	0.909374	Metabolism	Carbohydrate metabolism
3	map00531	Glycosaminoglycan degradation	KEGG PATHWAY	3/1482	44/37704	0.249033	0.933872	Metabolism	Glycan biosynthesis and metabolism
10	map03440	Homologous recombination	KEGG PATHWAY	10/1482	197/37704	0.248612	0.962369	Genetic Information Processing	Replication and repair
1	map00902	Monoterpenoid biosynthesis	KEGG PATHWAY	1/1482	7/37704	0.24476	0.979039	Metabolism	Metabolism of terpenoids and polyketides
6	map00240	Pyrimidine metabolism	KEGG PATHWAY	6/1482	615/37704	0.999998	0.999998	Metabolism	Nucleotide metabolism
3	map00740	Riboflavin metabolism	KEGG PATHWAY	3/1482	47/37704	0.281196	1	Metabolism	Metabolism of cofactors and vitamins
8	map00770	Pantothenate and CoA biosynthesis	KEGG PATHWAY	8/1482	160/37704	0.294355	1	Metabolism	Metabolism of cofactors and vitamins
3	map04122	Sulfur relay system	KEGG PATHWAY	3/1482	49/37704	0.302841	1	Genetic Information Processing	Folding, sorting and degradation
6	map00600	Sphingolipid metabolism	KEGG PATHWAY	6/1482	116/37704	0.305581	1	Metabolism	Lipid metabolism
10	map00360	Phenylalanine metabolism	KEGG PATHWAY	10/1482	211/37704	0.318286	1	Metabolism	Amino acid metabolism
11	map00350	Tyrosine metabolism	KEGG PATHWAY	11/1482	236/37704	0.325128	1	Metabolism	Amino acid metabolism
5	map00590	Arachidonic acid metabolism	KEGG PATHWAY	5/1482	98/37704	0.341617	1	Metabolism	Lipid metabolism
35	map04144	Endocytosis	KEGG PATHWAY	35/1482	825/37704	0.345255	1	Cellular Processes	Transport and catabolism
12	map00561	Glycerolipid metabolism	KEGG PATHWAY	12/1482	268/37704	0.363947	1	Metabolism	Lipid metabolism
12	map03060	Protein export	KEGG PATHWAY	12/1482	270/37704	0.373469	1	Genetic Information Processing	Folding, sorting and degradation
13	map00040	Pentose and glucuronate interconversions	KEGG PATHWAY	13/1482	300/37704	0.399631	1	Metabolism	Carbohydrate metabolism
9	map03420	Nucleotide excision repair	KEGG PATHWAY	9/1482	204/37704	0.410054	1	Genetic Information Processing	Replication and repair
3	map00563	Glycosylphosphatidylinositol (GPI)-anchor biosynthesis	KEGG PATHWAY	3/1482	59/37704	0.410747	1	Metabolism	Glycan biosynthesis and metabolism
2	map00908	Zeatin biosynthesis	KEGG PATHWAY	2/1482	36/37704	0.416256	1	Metabolism	Metabolism of terpenoids and polyketides
1	map00944	Flavone and flavonol biosynthesis	KEGG PATHWAY	1/1482	14/37704	0.429643	1	Metabolism	Biosynthesis of other secondary metabolites
3	map00261	Monobactam biosynthesis	KEGG PATHWAY	3/1482	64/37704	0.462925	1	Metabolism	Biosynthesis of other secondary metabolites
1	map00905	Brassinosteroid biosynthesis	KEGG PATHWAY	1/1482	16/37704	0.473615	1	Metabolism	Metabolism of terpenoids and polyketides
9	map00860	Porphyrin and chlorophyll metabolism	KEGG PATHWAY	9/1482	218/37704	0.488102	1	Metabolism	Metabolism of cofactors and vitamins
5	map04712	Circadian rhythm - plant	KEGG PATHWAY	5/1482	119/37704	0.503923	1	Organismal Systems	Environmental adaptation
7	map00510	N-Glycan biosynthesis	KEGG PATHWAY	7/1482	173/37704	0.522808	1	Metabolism	Glycan biosynthesis and metabolism
5	map00130	Ubiquinone and other terpenoid-quinone biosynthesis	KEGG PATHWAY	5/1482	124/37704	0.540527	1	Metabolism	Metabolism of cofactors and vitamins
5	map03410	Base excision repair	KEGG PATHWAY	5/1482	124/37704	0.540527	1	Genetic Information Processing	Replication and repair
14	map00330	Arginine and proline metabolism	KEGG PATHWAY	14/1482	357/37704	0.541678	1	Metabolism	Amino acid metabolism
1	map00604	Glycosphingolipid biosynthesis - ganglio series	KEGG PATHWAY	1/1482	21/37704	0.569289	1	Metabolism	Glycan biosynthesis and metabolism
1	map00232	Caffeine metabolism	KEGG PATHWAY	1/1482	21/37704	0.569289	1	Metabolism	Biosynthesis of other secondary metabolites
11	map00052	Galactose metabolism	KEGG PATHWAY	11/1482	293/37704	0.604257	1	Metabolism	Carbohydrate metabolism
2	map00073	Cutin, suberine and wax biosynthesis	KEGG PATHWAY	2/1482	53/37704	0.621879	1	Metabolism	Lipid metabolism
4	map00730	Thiamine metabolism	KEGG PATHWAY	4/1482	109/37704	0.62502	1	Metabolism	Metabolism of cofactors and vitamins
2	map00660	C5-Branched dibasic acid metabolism	KEGG PATHWAY	2/1482	57/37704	0.661325	1	Metabolism	Carbohydrate metabolism
9	map00400	Phenylalanine, tyrosine and tryptophan biosynthesis	KEGG PATHWAY	9/1482	254/37704	0.67061	1	Metabolism	Amino acid metabolism
16	map00480	Glutathione metabolism	KEGG PATHWAY	16/1482	445/37704	0.677234	1	Metabolism	Metabolism of other amino acids
22	map00270	Cysteine and methionine metabolism	KEGG PATHWAY	22/1482	607/37704	0.681784	1	Metabolism	Amino acid metabolism
1	map00901	Indole alkaloid biosynthesis	KEGG PATHWAY	1/1482	29/37704	0.687555	1	Metabolism	Biosynthesis of other secondary metabolites
6	map00290	Valine, leucine and isoleucine biosynthesis	KEGG PATHWAY	6/1482	176/37704	0.694297	1	Metabolism	Amino acid metabolism
13	map00051	Fructose and mannose metabolism	KEGG PATHWAY	13/1482	369/37704	0.694974	1	Metabolism	Carbohydrate metabolism
5	map00670	One carbon pool by folate	KEGG PATHWAY	5/1482	150/37704	0.706558	1	Metabolism	Metabolism of cofactors and vitamins
5	map03430	Mismatch repair	KEGG PATHWAY	5/1482	153/37704	0.722713	1	Genetic Information Processing	Replication and repair
5	map00195	Photosynthesis	KEGG PATHWAY	5/1482	154/37704	0.727955	1	Metabolism	Energy metabolism
6	map00100	Steroid biosynthesis	KEGG PATHWAY	6/1482	183/37704	0.729208	1	Metabolism	Lipid metabolism
6	map00460	Cyanoamino acid metabolism	KEGG PATHWAY	6/1482	183/37704	0.729208	1	Metabolism	Metabolism of other amino acids
2	map00750	Vitamin B6 metabolism	KEGG PATHWAY	2/1482	67/37704	0.745463	1	Metabolism	Metabolism of cofactors and vitamins
3	map00430	Taurine and hypotaurine metabolism	KEGG PATHWAY	3/1482	101/37704	0.763701	1	Metabolism	Metabolism of other amino acids
7	map01040	Biosynthesis of unsaturated fatty acids	KEGG PATHWAY	7/1482	221/37704	0.769383	1	Metabolism	Lipid metabolism
6	map03030	DNA replication	KEGG PATHWAY	6/1482	196/37704	0.786353	1	Genetic Information Processing	Replication and repair
3	map00760	Nicotinate and nicotinamide metabolism	KEGG PATHWAY	3/1482	106/37704	0.791512	1	Metabolism	Metabolism of cofactors and vitamins
30	map03040	Spliceosome	KEGG PATHWAY	30/1482	870/37704	0.794232	1	Genetic Information Processing	Transcription
15	map00260	Glycine, serine and threonine metabolism	KEGG PATHWAY	15/1482	459/37704	0.80148	1	Metabolism	Amino acid metabolism
4	map00340	Histidine metabolism	KEGG PATHWAY	4/1482	142/37704	0.813512	1	Metabolism	Amino acid metabolism
19	map04145	Phagosome	KEGG PATHWAY	19/1482	578/37704	0.817386	1	Cellular Processes	Transport and catabolism
16	map04146	Peroxisome	KEGG PATHWAY	16/1482	496/37704	0.822751	1	Cellular Processes	Transport and catabolism
7	map00920	Sulfur metabolism	KEGG PATHWAY	7/1482	237/37704	0.826725	1	Metabolism	Energy metabolism
20	map00520	Amino sugar and nucleotide sugar metabolism	KEGG PATHWAY	20/1482	613/37704	0.831919	1	Metabolism	Carbohydrate metabolism
15	map03018	RNA degradation	KEGG PATHWAY	15/1482	475/37704	0.839439	1	Genetic Information Processing	Folding, sorting and degradation
1	map00965	Betalain biosynthesis	KEGG PATHWAY	1/1482	46/37704	0.842086	1	Metabolism	Biosynthesis of other secondary metabolites
6	map00900	Terpenoid backbone biosynthesis	KEGG PATHWAY	6/1482	218/37704	0.861441	1	Metabolism	Metabolism of terpenoids and polyketides
2	map00062	Fatty acid elongation	KEGG PATHWAY	2/1482	93/37704	0.884931	1	Metabolism	Lipid metabolism
23	map00010	Glycolysis / Gluconeogenesis	KEGG PATHWAY	23/1482	739/37704	0.898147	1	Metabolism	Carbohydrate metabolism
13	map00710	Carbon fixation in photosynthetic organisms	KEGG PATHWAY	13/1482	451/37704	0.903755	1	Metabolism	Energy metabolism
1	map00903	Limonene and pinene degradation	KEGG PATHWAY	1/1482	59/37704	0.906307	1	Metabolism	Metabolism of terpenoids and polyketides
12	map00280	Valine, leucine and isoleucine degradation	KEGG PATHWAY	12/1482	431/37704	0.918686	1	Metabolism	Amino acid metabolism
1	map00072	Synthesis and degradation of ketone bodies	KEGG PATHWAY	1/1482	63/37704	0.920213	1	Metabolism	Lipid metabolism
30	map03013	RNA transport	KEGG PATHWAY	30/1482	971/37704	0.930728	1	Genetic Information Processing	Translation
18	map00500	Starch and sucrose metabolism	KEGG PATHWAY	18/1482	631/37704	0.940146	1	Metabolism	Carbohydrate metabolism
8	map00640	Propanoate metabolism	KEGG PATHWAY	8/1482	326/37704	0.944754	1	Metabolism	Carbohydrate metabolism
10	map00071	Fatty acid degradation	KEGG PATHWAY	10/1482	394/37704	0.948713	1	Metabolism	Lipid metabolism
17	map00620	Pyruvate metabolism	KEGG PATHWAY	17/1482	611/37704	0.948886	1	Metabolism	Carbohydrate metabolism
2	map00300	Lysine biosynthesis	KEGG PATHWAY	2/1482	120/37704	0.952183	1	Metabolism	Amino acid metabolism
3	map00450	Selenocompound metabolism	KEGG PATHWAY	3/1482	165/37704	0.959622	1	Metabolism	Metabolism of other amino acids
4	map00650	Butanoate metabolism	KEGG PATHWAY	4/1482	206/37704	0.963361	1	Metabolism	Carbohydrate metabolism
9	map00030	Pentose phosphate pathway	KEGG PATHWAY	9/1482	383/37704	0.966859	1	Metabolism	Carbohydrate metabolism
5	map00220	Arginine biosynthesis	KEGG PATHWAY	5/1482	258/37704	0.975728	1	Metabolism	Amino acid metabolism
1	map00790	Folate biosynthesis	KEGG PATHWAY	1/1482	95/37704	0.977947	1	Metabolism	Metabolism of cofactors and vitamins
7	map02010	ABC transporters	KEGG PATHWAY	7/1482	334/37704	0.978372	1	Environmental Information Processing	Membrane transport
9	map00970	Aminoacyl-tRNA biosynthesis	KEGG PATHWAY	9/1482	406/37704	0.979894	1	Genetic Information Processing	Translation
34	map04141	Protein processing in endoplasmic reticulum	KEGG PATHWAY	34/1482	1189/37704	0.981435	1	Genetic Information Processing	Folding, sorting and degradation
7	map03050	Proteasome	KEGG PATHWAY	7/1482	362/37704	0.989125	1	Genetic Information Processing	Folding, sorting and degradation
3	map00910	Nitrogen metabolism	KEGG PATHWAY	3/1482	226/37704	0.993982	1	Metabolism	Energy metabolism
5	map00380	Tryptophan metabolism	KEGG PATHWAY	5/1482	324/37704	0.996124	1	Metabolism	Amino acid metabolism
11	map00630	Glyoxylate and dicarboxylate metabolism	KEGG PATHWAY	11/1482	550/37704	0.996331	1	Metabolism	Carbohydrate metabolism
9	map00250	Alanine, aspartate and glutamate metabolism	KEGG PATHWAY	9/1482	482/37704	0.996654	1	Metabolism	Amino acid metabolism
11	map03008	Ribosome biogenesis in eukaryotes	KEGG PATHWAY	11/1482	587/37704	0.998481	1	Genetic Information Processing	Translation
2	map00310	Lysine degradation	KEGG PATHWAY	2/1482	238/37704	0.999249	1	Metabolism	Amino acid metabolism
1	map03020	RNA polymerase	KEGG PATHWAY	1/1482	195/37704	0.999606	1	Genetic Information Processing	Transcription
19	map00230	Purine metabolism	KEGG PATHWAY	19/1482	956/37704	0.999784	1	Metabolism	Nucleotide metabolism
6	map00020	Citrate cycle (TCA cycle)	KEGG PATHWAY	6/1482	513/37704	0.999954	1	Metabolism	Carbohydrate metabolism
22	map00190	Oxidative phosphorylation	KEGG PATHWAY	22/1482	1249/37704	0.999997	1	Metabolism	Energy metabolism
51	map03010	Ribosome	KEGG PATHWAY	51/1482	2250/37704	0.999998	1	Genetic Information Processing	Translation
