# Supplementary material for: Identification and characterization of miRNAome and target genes in Pseudostellaria heterophylla
Source: PLoS One. 2022 Oct 5;17(10):e0275566. doi: 10.1371/journal.pone.0275566 (PMC9534447; doi:10.1371/journal.pone.0275566)
Supplement: S16 Table — (XLSX) [file pone.0275566.s016.xlsx]

## Sheet: Sheet1
Primers used to amplify cleavage products of miRNA target genes in Pseudostellaria heterophylla through 5' RLM-RACE
Gene specific reverse primers used for outer PCR
Target Gene ID	Sequence of reverse primer (5'-3')	Annotation	Conserved miRNA
DN91558_c0_g3	CAAAGTTCTGCACAGCAGGCATGC	Homeobox-leucine zipper protein REVOLUTA	miR166k
DN86257_c0_g3	TCTGAGCGTGCTGATAGAACCACGG	Ovule/fiber cell elongation protein Ghfe1	Phn-m0121-5p
Gene specific reverse primers used for inner PCR
Gene	Sequence (5'- 3')	Annotation	Conserved miRNA
DN91558_c0_g3	CCAGAAGTATACCGAAGCAACCAGAAATCAC	Homeobox-leucine zipper protein REVOLUTA	miR166k
DN86257_c0_g3	GTCATCATCACTCCTTCCGAGGAACTGTACA	Ovule/fiber cell elongation protein Ghfe1	Phn-m0121-5p
